# Supplementary material for: Carbon Dioxide Adsorption over Activated Carbons Produced from Molasses Using H2SO4, H3PO4, HCl, NaOH, and KOH as Activating Agents
Source: Molecules. 2022 Nov 2;27(21):7467. doi: 10.3390/molecules27217467 (PMC9653830; doi:10.3390/molecules27217467)
Supplement: Supplementary file 1 [file molecules-27-07467-s001.zip]

Archive with 1 entries (1 files):
- molecules-1984231-supplementary.pdf
